# Supplementary material for: Effect of naringin on gp120-induced injury mediated by P2X7 receptors in rat primary cultured microglia
Source: PLoS One. 2017 Aug 23;12(8):e0183688. doi: 10.1371/journal.pone.0183688 (PMC5568276; doi:10.1371/journal.pone.0183688)
Supplement: S1 File — (XLS) [file pone.0183688.s001.xls]

## Sheet: Sheet1
Fig 2. Gp120 up-regulated expression of P2X7 mRNA and receptor protein in primary cultured microglia
[DataSet1] C:\Users\Qiang\Desktop\Data\Figure2\Figure2-qPCR SPSS Data Document.sav
Group Statistics
Sample		N	Mean	Std. Deviation	Std. Error Mean
Data	1.00	5	1	0	0
	2.00	5	1.99124	0.234596	0.104914
Independent Samples Test
		Levene's Test for Equality of Variances		t-test for Equality of Means
		F	Sig.	t	df	Sig. (2-tailed)	Mean Difference	Std. Error Difference	95% Confidence Interval of the Difference
									Lower	Upper
Data	Equal variances assumed	26.176	0.000911393	-9.44811	8	1.29471e-05	-0.991242	0.104914	-1.23317	-0.749309
	Equal variances not assumed			-9.44811	4	0.000699865	-0.991242	0.104914	-1.28253	-0.699953
[DataSet1] C:\Users\Qiang\Desktop\Data\Figure2\Figure2-WB SPSS Data Document.sav
Group Statistics
Sample		N	Mean	Std. Deviation	Std. Error Mean
Data	1.00	5	0.343861	0.0675493	0.030209
	2.00	5	0.572359	0.0829395	0.0370917
Independent Samples Test
		Levene's Test for Equality of Variances		t-test for Equality of Means
		F	Sig.	t	df	Sig. (2-tailed)	Mean Difference	Std. Error Difference	95% Confidence Interval of the Difference
									Lower	Upper
Data	Equal variances assumed	1.5484	0.248591	-4.7766	8	0.00139674	-0.228498	0.0478369	-0.33881	-0.118186
	Equal variances not assumed			-4.7766	7.68512	0.00156133	-0.228498	0.0478369	-0.339602	-0.117394
Fig 3. Primary cultured microglia apoptosis detected by TUNEL
Oneway
[DataSet1] C:\Users\Qiang\Desktop\Figure 3-TUNEL SPSS Data Document.sav
Descriptives
Data
	N	Mean	Std. Deviation	Std. Error	95% Confidence Interval for Mean		Minimum	Maximum
					Lower Bound	Upper Bound
1.00	3	7.15252	2.09935	1.21206	1.93745	12.3676	4.7619	8.69565
2.00	3	36.8129	4.65849	2.68958	25.2405	48.3852	33.3333	42.1053
3.00	3	19.3706	3.71157	2.14287	10.1506	28.5907	15.3846	22.7273
4.00	3	40.1653	5.19664	3.00028	27.2561	53.0745	36.8421	46.1538
Total	12	25.8753	14.4091	4.15955	16.7202	35.0304	4.7619	46.1538
ANOVA
Data
	Sum of Squares	df	Mean Square	F	Sig.
Between Groups	2150.06	3	716.688	42.858	2.82854e-05
Within Groups	133.779	8	16.7224
Total	2283.84	11
Post Hoc Tests
Multiple Comparisons
Dependent Variable:	Data
LSD
(I) Group		Mean Difference (I-J)	Std. Error	Sig.	95% Confidence Interval
					Lower Bound	Upper Bound
1.00	2.00	-29.66035*	3.3389	2.03959e-05	-37.3599	-21.9608
	3.00	-12.21811*	3.3389	0.00640751	-19.9176	-4.51859
	4.00	-33.01280*	3.3389	9.23697e-06	-40.7123	-25.3133
2.00	1.00	29.66035*	3.3389	2.03959e-05	21.9608	37.3599
	3.00	17.44224*	3.3389	0.000798741	9.74271	25.1418
	4.00	-3.35245	3.3389	0.34475	-11.052	4.34707
3.00	1.00	12.21811*	3.3389	0.00640751	4.51859	19.9176
	2.00	-17.44224*	3.3389	0.000798741	-25.1418	-9.74271
	4.00	-20.79469*	3.3389	0.000251644	-28.4942	-13.0952
4.00	1.00	33.01280*	3.3389	9.23697e-06	25.3133	40.7123
	2.00	3.35245	3.3389	0.34475	-4.34707	11.052
	3.00	20.79469*	3.3389	0.000251644	13.0952	28.4942
*. The mean difference is significant at the 0.05 level.
Fig 4. The concentrations of eATP in the supernatant of each group
Oneway
[DataSet1] C:\Users\Qiang\Desktop\Data\Figure 4\Figure 4-eATP SPSS Data Document.sav
Descriptives
Data
	N	Mean	Std. Deviation	Std. Error	95% Confidence Interval for Mean		Minimum	Maximum
					Lower Bound	Upper Bound
1.00	3	19.3897	6.25475	3.61118	3.852	34.9273	15.0425	26.5581
2.00	3	99.8942	17.8592	10.311	55.5296	144.259	81.4247	117.073
3.00	3	40.3013	11.658	6.73076	11.3412	69.2614	28.9827	52.2714
4.00	3	94.726	13.9303	8.04269	60.1211	129.331	78.7251	104.152
Total	12	63.5778	37.8112	10.9151	39.5537	87.6019	15.0425	117.073
ANOVA
Data
	Sum of Squares	df	Mean Square	F	Sig.
Between Groups	14350.4	3	4783.48	27.8095	0.000139111
Within Groups	1376.07	8	172.009
Total	15726.5	11
Post Hoc Tests
Multiple Comparisons
Dependent Variable:	Data
LSD
(I) Group		Mean Difference (I-J)	Std. Error	Sig.	95% Confidence Interval
					Lower Bound	Upper Bound
1.00	2.00	-80.50457*	10.7085	6.81207e-05	-105.198	-55.8107
	3.00	-20.9116	10.7085	0.0866164	-45.6055	3.78228
	4.00	-75.33637*	10.7085	0.00010876	-100.03	-50.6425
2.00	1.00	80.50457*	10.7085	6.81207e-05	55.8107	105.198
	3.00	59.59293*	10.7085	0.000531549	34.899	84.2868
	4.00	5.1682	10.7085	0.642291	-19.5257	29.8621
3.00	1.00	20.9116	10.7085	0.0866164	-3.78228	45.6055
	2.00	-59.59293*	10.7085	0.000531549	-84.2868	-34.899
	4.00	-54.42473*	10.7085	0.000950335	-79.1186	-29.7308
4.00	1.00	75.33637*	10.7085	0.00010876	50.6425	100.03
	2.00	-5.1682	10.7085	0.642291	-29.8621	19.5257
	3.00	54.42473*	10.7085	0.000950335	29.7308	79.1186
*. The mean difference is significant at the 0.05 level.
Fig 5. Effects of various treatments on P2X7 mRNA expression in primary cultured microglia
Oneway
[DataSet1] C:\Users\Qiang\Desktop\Data\Figure 5\Figure 5-qPCR (4 groups) SPSS Data Document.sav
Descriptives
Data
	N	Mean	Std. Deviation	Std. Error	95% Confidence Interval for Mean		Minimum	Maximum
					Lower Bound	Upper Bound
1.00	5	1	0	0	1	1	1	1
2.00	5	2.36841	0.296283	0.132502	2.00053	2.73629	1.90869	2.66238
3.00	5	1.71758	0.231783	0.103657	1.42978	2.00538	1.41446	1.93209
4.00	5	2.24536	0.202612	0.090611	1.99378	2.49693	2.07379	2.57988
Total	20	1.83284	0.587134	0.131287	1.55805	2.10762	1	2.66238
ANOVA
Data
	Sum of Squares	df	Mean Square	F	Sig.
Between Groups	5.81956	3	1.93985	42.5036	7.5642e-08
Within Groups	0.730236	16	0.0456398
Total	6.5498	19
Post Hoc Tests
Multiple Comparisons
Dependent Variable:	Data
LSD
(I) Group		Mean Difference (I-J)	Std. Error	Sig.	95% Confidence Interval
					Lower Bound	Upper Bound
1.00	2.00	-1.36841*	0.135114	2.30135e-08	-1.65484	-1.08198
	3.00	-.71758*	0.135114	7.0301e-05	-1.00401	-0.43115
	4.00	-1.24536*	0.135114	8.43526e-08	-1.53179	-0.958926
2.00	1.00	1.36841*	0.135114	2.30135e-08	1.08198	1.65484
	3.00	.65083*	0.135114	0.000189689	0.3644	0.93726
	4.00	0.123054	0.135114	0.37595	-0.163376	0.409484
3.00	1.00	.71758*	0.135114	7.0301e-05	0.43115	1.00401
	2.00	-.65083*	0.135114	0.000189689	-0.93726	-0.3644
	4.00	-.52778*	0.135114	0.0012574	-0.814206	-0.241346
4.00	1.00	1.24536*	0.135114	8.43526e-08	0.958926	1.53179
	2.00	-0.123054	0.135114	0.37595	-0.409484	0.163376
	3.00	.52778*	0.135114	0.0012574	0.241346	0.814206
*. The mean difference is significant at the 0.05 level.
Fig 6. Effects of different treatments on P2X7 protein expression in primary cultured microglia
Oneway
[DataSet2] C:\Users\Qiang\Desktop\Data\Figure 6\Figure 6-WB (4 groups) SPSS Data Document.sav
Descriptives
data
	N	Mean	Std. Deviation	Std. Error	95% Confidence Interval for Mean		Minimum	Maximum
					Lower Bound	Upper Bound
1.00	5	0.302448	0.0809371	0.0361962	0.201952	0.402945	0.2076	0.409363
2.00	5	0.622827	0.0801247	0.0358329	0.523339	0.722315	0.505873	0.706477
3.00	5	0.361512	0.0937377	0.0419208	0.245121	0.477903	0.265373	0.473789
4.00	5	0.639327	0.101846	0.0455469	0.512868	0.765785	0.525512	0.797032
Total	20	0.481528	0.175502	0.0392434	0.399391	0.563666	0.2076	0.797032
ANOVA
data
	Sum of Squares	df	Mean Square	F	Sig.
Between Groups	0.456696	3	0.152232	18.9519	1.62031e-05
Within Groups	0.128521	16	0.00803254
Total	0.585216	19
Post Hoc Tests
Multiple Comparisons
Dependent Variable:	data
LSD
(I) Group		Mean Difference (I-J)	Std. Error	Sig.	95% Confidence Interval
					Lower Bound	Upper Bound
1.00	2.00	-.32038*	0.0566835	3.60416e-05	-0.440542	-0.200215
	3.00	-0.059064	0.0566835	0.312903	-0.179228	0.0610996
	4.00	-.33688*	0.0566835	2.06275e-05	-0.457042	-0.216715
2.00	1.00	.32038*	0.0566835	3.60416e-05	0.200215	0.440542
	3.00	.26131*	0.0566835	0.000289698	0.141151	0.381478
	4.00	-0.0164999	0.0566835	0.774723	-0.136664	0.103664
3.00	1.00	0.059064	0.0566835	0.312903	-0.0610996	0.179228
	2.00	-.26131*	0.0566835	0.000289698	-0.381478	-0.141151
	4.00	-.27781*	0.0566835	0.000159827	-0.397978	-0.157651
4.00	1.00	.33688*	0.0566835	2.06275e-05	0.216715	0.457042
	2.00	0.0164999	0.0566835	0.774723	-0.103664	0.136664
	3.00	.27781*	0.0566835	0.000159827	0.157651	0.397978
*. The mean difference is significant at the 0.05 level.
Fig 7. Co-expression of CD11b and P2X7 receptor in primary cultured microglia detected by immunofluorescence double labeling
Oneway
[DataSet1] C:\Users\Qiang\Desktop\Data\Figure 7\Figure 7-immunofluorescence SPSS Data Document.sav
Descriptives
Data
	N	Mean	Std. Deviation	Std. Error	95% Confidence Interval for Mean		Minimum	Maximum
					Lower Bound	Upper Bound
1.00	3	0.767026	0.130997	0.0756313	0.441611	1.09244	0.616344	0.853837
2.00	3	1.55012	0.154055	0.0889439	1.16743	1.93282	1.39406	1.70209
3.00	3	0.81729	0.115185	0.0665018	0.531156	1.10342	0.691695	0.917995
4.00	3	1.48634	0.116239	0.0671108	1.19759	1.7751	1.40628	1.61967
Total	12	1.15519	0.396207	0.114375	0.903457	1.40693	0.616344	1.70209
ANOVA
Data
	Sum of Squares	df	Mean Square	F	Sig.
Between Groups	1.59144	3	0.530479	31.3557	8.99178e-05
Within Groups	0.135345	8	0.0169181
Total	1.72678	11
Post Hoc Tests
Multiple Comparisons
Dependent Variable:	Data
LSD
(I) Group		Mean Difference (I-J)	Std. Error	Sig.	95% Confidence Interval
					Lower Bound	Upper Bound
1.00	2.00	-.78309*	0.106201	7.81412e-05	-1.028	-0.538194
	3.00	-0.0502641	0.106201	0.648651	-0.295165	0.194637
	4.00	-.71931*	0.106201	0.000141659	-0.964216	-0.474414
2.00	1.00	.78309*	0.106201	7.81412e-05	0.538194	1.028
	3.00	.73283*	0.106201	0.00012448	0.48793	0.977732
	4.00	0.0637802	0.106201	0.564756	-0.181121	0.308681
3.00	1.00	0.0502641	0.106201	0.648651	-0.194637	0.295165
	2.00	-.73283*	0.106201	0.00012448	-0.977732	-0.48793
	4.00	-.66905*	0.106201	0.00023283	-0.913951	-0.42415
4.00	1.00	.71931*	0.106201	0.000141659	0.474414	0.964216
	2.00	-0.0637802	0.106201	0.564756	-0.308681	0.181121
	3.00	.66905*	0.106201	0.00023283	0.42415	0.913951
*. The mean difference is significant at the 0.05 level.
Fig 8. The concentrations of TNFα and IL-1β in each group
Oneway
[DataSet1] C:\Users\Qiang\Desktop\Data\Figure 8\Figure 8A-TNFα SPSS Data Document.sav
Descriptives
Data
	N	Mean	Std. Deviation	Std. Error	95% Confidence Interval for Mean		Minimum	Maximum
					Lower Bound	Upper Bound
1.00	3	49.8126	8.50001	4.90748	28.6974	70.9278	39.998	54.7928
2.00	3	148.965	22.1442	12.785	93.956	203.975	135.958	174.534
3.00	3	70.6381	13.0659	7.54362	38.1805	103.096	60.5882	85.4082
4.00	3	158.606	20.695	11.9483	107.197	210.015	137.885	179.275
Total	12	107.005	51.6754	14.9174	74.1725	139.838	39.998	179.275
ANOVA
Data
	Sum of Squares	df	Mean Square	F	Sig.
Between Groups	27050.6	3	9016.86	31.0492	9.32038e-05
Within Groups	2323.24	8	290.405
Total	29373.8	11
Post Hoc Tests
Multiple Comparisons
Dependent Variable:	Data
LSD
(I) Group		Mean Difference (I-J)	Std. Error	Sig.	95% Confidence Interval
					Lower Bound	Upper Bound
1.00	2.00	-99.15273*	13.9141	9.94075e-05	-131.239	-67.0666
	3.00	-20.8255	13.9141	0.172839	-52.9116	11.2606
	4.00	-108.79340*	13.9141	5.14734e-05	-140.879	-76.7073
2.00	1.00	99.15273*	13.9141	9.94075e-05	67.0666	131.239
	3.00	78.32727*	13.9141	0.000493119	46.2412	110.413
	4.00	-9.64067	13.9141	0.508003	-41.7268	22.4454
3.00	1.00	20.8255	13.9141	0.172839	-11.2606	52.9116
	2.00	-78.32727*	13.9141	0.000493119	-110.413	-46.2412
	4.00	-87.96793*	13.9141	0.000227293	-120.054	-55.8818
4.00	1.00	108.79340*	13.9141	5.14734e-05	76.7073	140.879
	2.00	9.64067	13.9141	0.508003	-22.4454	41.7268
	3.00	87.96793*	13.9141	0.000227293	55.8818	120.054
*. The mean difference is significant at the 0.05 level.
Oneway
[DataSet1] C:\Users\Qiang\Desktop\Data\Figure 8\Figure 8B IL-1β SPSS Data Document.sav
Descriptives
Data
	N	Mean	Std. Deviation	Std. Error	95% Confidence Interval for Mean		Minimum	Maximum
					Lower Bound	Upper Bound
1.00	3	27.9804	6.53323	3.77196	11.751	44.2098	23.9919	35.5201
2.00	3	82.8348	10.6444	6.14556	56.3925	109.277	72.7092	93.9315
3.00	3	61.3963	11.1068	6.41252	33.8054	88.9872	50.9179	73.0397
4.00	3	78.849	8.81941	5.09189	56.9404	100.758	69.2239	86.5425
Total	12	62.7651	23.9967	6.92725	47.5183	78.0119	23.9919	93.9315
ANOVA
Data
	Sum of Squares	df	Mean Square	F	Sig.
Between Groups	5620	3	1873.33	20.9821	0.000379483
Within Groups	714.261	8	89.2826
Total	6334.26	11
Post Hoc Tests
Multiple Comparisons
Dependent Variable:	Data
LSD
(I) Group		Mean Difference (I-J)	Std. Error	Sig.	95% Confidence Interval
					Lower Bound	Upper Bound
1.00	2.00	-54.85437*	7.71503	0.000100985	-72.6453	-37.0635
	3.00	-33.41590*	7.71503	0.00250768	-51.2068	-15.625
	4.00	-50.86863*	7.71503	0.000170549	-68.6595	-33.0777
2.00	1.00	54.85437*	7.71503	0.000100985	37.0635	72.6453
	3.00	21.43847*	7.71503	0.0239692	3.64757	39.2294
	4.00	3.98573	7.71503	0.619396	-13.8052	21.7766
3.00	1.00	33.41590*	7.71503	0.00250768	15.625	51.2068
	2.00	-21.43847*	7.71503	0.0239692	-39.2294	-3.64757
	4.00	-17.4527	7.71503	0.0535405	-35.2436	0.338165
4.00	1.00	50.86863*	7.71503	0.000170549	33.0777	68.6595
	2.00	-3.98573	7.71503	0.619396	-21.7766	13.8052
	3.00	17.4527	7.71503	0.0535405	-0.338165	35.2436
*. The mean difference is significant at the 0.05 level.
